# Supplementary material for: The relationship between morphology and behavior in mixed‐species flocks of island birds
Source: Ecol Evol. 2020 Sep 25;10(19):10593–606. doi: 10.1002/ece3.6714 (PMC7548193; doi:10.1002/ece3.6714)
Supplement: Supplementary file 1 — Appendix S1 [file ECE3-10-10593-s001.csv]

Weeks, B.C., et al. The relationship between morphology and behavior in mixed-species flocks of island birds.
Appendix I. Morphological data, based on measurement of museum study skins at the American Museum of Natural History. All measurements are in mm.
Genus	Species	Subspecies	Island	AMNH ID	WingLength	Secondary	BillHeight	BillWidth	BillLength	Tarsus	Toe	Tail	hwi	bill_dim	rel_tail	rel_tarsus	Billheight
Symposiachrus	browni	browni	Kolombangara	225565	4.420525934	4.21774144	4.67	1.715598108	2.351375257	2.885359216	2.773837942	4.327174383	18.35458263	5.608132437	-0.093351551	-1.535166718	1.541159072
Symposiachrus	browni	browni	Kolombangara	225563	4.429863964	4.216267166	4.63	1.69744879	2.218115936	2.929592471	2.766319109	4.326381781	19.23260248	5.448121594	-0.103482183	-1.500271493	1.532556868
Symposiachrus	browni	browni	Kolombangara	225560	4.447228998	4.233236561	5.03	1.642872689	2.358965426	2.848970892	2.738256043	4.334017415	19.26455088	5.617258099	-0.113211582	-1.598258106	1.615419984
Monarcha	castaneiventris	richardsii	Kolombangara	225967	4.322939892	4.126811752	5.33	1.704748092	2.414126468	2.829087196	2.489894191	4.133084391	17.80930911	5.792225798	-0.189855502	-1.493852696	1.673351238
Monarcha	castaneiventris	richardsii	Kolombangara	225974	4.339119134	4.17253941	5.57	1.736951233	2.457877977	2.783157674	2.610069793	4.130515759	15.34446764	5.912224264	-0.208603375	-1.55596146	1.717395054
Monarcha	castaneiventris	richardsii	Kolombangara	219759	4.344324767	4.189503215	5.61	1.70837786	2.430978308	2.876948738	2.625392967	4.159664028	14.34319834	5.863906888	-0.184660739	-1.46737603	1.72455072
Monarcha	castaneiventris	richardsii	Kolombangara	225966	4.34497357	4.194793034	5.84	1.761300262	2.385086315	2.822568655	2.646174797	4.163404098	13.94473991	5.911117373	-0.181569472	-1.522404916	1.764730797
Monarcha	castaneiventris	richardsii	Kolombangara	219757	4.34601078	4.169142772	5.32	1.757857918	2.350422422	2.865623588	2.629006994	4.160132303	16.21096281	5.779753643	-0.185878478	-1.480387192	1.671473303
Monarcha	castaneiventris	richardsii	Kolombangara	219758	4.34743519	4.161535812	5.32	1.726331664	2.415913778	2.804571768	2.623218266	4.170533701	16.96428571	5.813718746	-0.176901489	-1.542863422	1.671473303
Monarcha	castaneiventris	richardsii	Kolombangara	225969	4.374246447	4.201553369	6.14	1.701105101	2.45530618	2.853015971	2.615203651	4.1680596	15.86041824	5.971236023	-0.206186847	-1.521230476	1.814824742
Monarcha	castaneiventris	richardsii	Kolombangara	655275	4.377014093	4.200055017	5.33	1.671473303	2.400618833	2.886475288	2.676903472	4.208417018	16.21859296	5.745443375	-0.168597074	-1.490538805	1.673351238
Monarcha	castaneiventris	richardsii	Kolombangara	225972	4.380400313	4.204244758	5.45	1.726331664	2.410542234	2.889816048	2.601207105	4.158883083	16.15124577	5.832489507	-0.22151723	-1.490584265	1.695615609
Monarcha	castaneiventris	richardsii	Kolombangara	225963	4.386765389	4.203946072	6.31	1.798404012	2.446685437	2.77570885	2.590017134	4.140114296	16.70813635	6.087225125	-0.246651093	-1.611056539	1.842135677
Rhipidura	cockerelli	albina	Kolombangara	225288	4.263806003	4.045854353	4.01	1.497388409	2.061786606	2.904712875	2.640484882	4.397530821	19.58356781	4.947966256	0.133724818	-1.359093128	1.388791241
Rhipidura	cockerelli	albina	Kolombangara	225286	4.320683004	4.110217911	3.68	1.470175845	2.008214032	2.883123329	2.531313023	4.377265318	18.97926635	4.78130263	0.056582313	-1.437559675	1.302912752
Rhipidura	cockerelli	albina	Kolombangara	225294	4.349761674	4.115127101	4.14	1.587192303	2.041220329	2.910718899	2.647592232	4.428074948	20.91402014	5.04910842	0.078313274	-1.439042775	1.420695788
Myiagra	ferrocyanea	feminina	Kolombangara	225681	4.215233879	4.010238053	4.49	1.781709133	2.198335072	2.697326238	2.535282857	4.032823706	18.53492837	5.481896907	-0.182410174	-1.517907642	1.501852702
Myiagra	ferrocyanea	feminina	Kolombangara	225679	4.230913005	4.028026681	4.54	1.800058272	2.208274414	2.716679528	2.57184858	4.051089054	18.36289619	5.521259698	-0.179823951	-1.514233477	1.512927012
Myiagra	ferrocyanea	feminina	Kolombangara	219649	4.235699438	4.050044303	4.23	1.623340818	2.206074193	2.737609003	2.538447417	4.073461351	16.94400232	5.271617003	-0.162238087	-1.498090435	1.442201993
Myiagra	ferrocyanea	feminina	Kolombangara	225680	4.239166147	4.050915004	4.67	1.806648082	2.149433913	2.673458756	2.548663616	4.048649603	17.1593367	5.497241067	-0.190516544	-1.56570739	1.541159072
Myiagra	ferrocyanea	feminina	Kolombangara	225678	4.273187855	4.062853895	4.67	1.91102289	2.22678338	2.671386217	2.545531272	4.083283615	18.96864111	5.678965341	-0.18990424	-1.601801638	1.541159072
Zosterops	rendovae	kulambangrae	Kolombangara	221861	4.12147323	3.95469928	3.35	1.300191662	2.251291799	2.86105737	2.677590994	3.71235181	15.36090835	4.760443807	-0.409121419	-1.260415859	1.208960346
Zosterops	rendovae	kulambangrae	Kolombangara	221863	4.135486506	3.964425684	3.72	1.217875709	2.317473705	2.86105737	2.613006652	3.690877457	15.72296865	4.849073083	-0.444609049	-1.274429135	1.313723668
Zosterops	rendovae	kulambangrae	Kolombangara	700750	4.144245221	3.984157603	3.67	1.241268589	2.228938553	2.871302195	2.63977136	3.716494621	14.79308705	4.770398804	-0.4277506	-1.272943025	1.300191662
Rhipidura	rufifrons	granti	Kolombangara	225288	4.275693424	4.047078236	3.59	1.463255402	2.066862759	2.830267834	2.636196097	4.402809174	20.43653552	4.808270364	0.12711575	-1.44542559	1.278152203
Rhipidura	rufifrons	granti	Kolombangara	226291	4.323337638	4.099829492	3.67	1.504077397	2.021547563	2.894806355	2.636912173	4.411221293	20.02916225	4.825816622	0.087883655	-1.428531283	1.300191662
Rhipidura	rufifrons	granti	Kolombangara	225287	4.339901708	4.117735515	3.88	1.383791231	2.00148	2.887590115	2.60046499	4.407938016	19.92177314	4.741106385	0.068036308	-1.452311593	1.355835154
Symposiachrus	browni	browni	Vangunu	225524	4.439115602	4.244343779	4.68	1.654411278	2.31944221	2.961140829	2.779440197	4.33323022	17.69775679	5.517151598	-0.105885381	-1.477974773	1.54329811
Symposiachrus	browni	browni	Vangunu	225529	4.452950973	4.248780916	4.47	1.690095815	2.289499853	2.900871993	2.72392355	4.35811809	18.46762925	5.476984078	-0.094832883	-1.55207898	1.497388409
Symposiachrus	browni	browni	Vangunu	225528	4.492785055	4.28936295	5.15	1.605429891	2.335052283	2.911807039	2.7631695	4.340553386	18.40662415	5.579478889	-0.152231669	-1.580978017	1.638996715
Monarcha	castaneiventris	richardsii	Vangunu	225914	4.34549231	4.18235544	5.43	1.633154439	2.408745289	2.823163008	2.618125494	4.138520925	15.05250875	5.733838862	-0.206971385	-1.522329302	1.691939134
Monarcha	castaneiventris	richardsii	Vangunu	225929	4.347305782	4.172847624	5.76	1.786746927	2.437115986	2.786861382	2.558776498	4.121797589	16.00880031	5.974800388	-0.225508193	-1.5604444	1.750937475
Monarcha	castaneiventris	richardsii	Vangunu	225940	4.372733588	4.196600263	5.07	1.702928256	2.458733775	2.766947842	2.615934912	4.191924891	16.14938178	5.785002849	-0.180808697	-1.605785745	1.623340818
Monarcha	castaneiventris	richardsii	Vangunu	225941	4.38949865	4.216562195	5.19	1.704748092	2.435366204	2.749192144	2.603430152	4.169297415	15.8808933	5.786847994	-0.220201234	-1.640306505	1.646733697
Rhipidura	cockerelli	albina	Vangunu	225444	4.508769412	4.261552481	4.86	1.720979287	2.48823444	2.752386015	2.613739522	4.430697744	21.90287413	5.790252165	-0.078071668	-1.756383397	1.581038438
Rhipidura	cockerelli	albina	Vangunu	225440	4.519394409	4.294151248	4.51	1.704748092	2.49732917	2.718000532	2.700018029	4.430340495	20.16779255	5.708374416	-0.089053914	-1.801393877	1.506297154
Rhipidura	cockerelli	albina	Vangunu	225446	4.531523646	4.30676415	4.52	1.743968805	2.4765384	2.711377991	2.624668592	4.441827388	20.12917115	5.729019199	-0.089696258	-1.820145655	1.508511994
Myiagra	ferrocyanea	feminina	Vangunu	225690	4.188896879	4.014037931	4.77	1.508511994	2.198335072	2.731115474	2.522523513	4.031227253	16.04245641	5.26919337	-0.157669626	-1.457781405	1.562346305
Myiagra	ferrocyanea	feminina	Vangunu	225691	4.236422661	4.04567939	3.78	1.637053079	2.135349174	2.730463796	2.520917087	4.062853895	17.36552921	5.102126263	-0.173568766	-1.505958865	1.32972401
Myiagra	ferrocyanea	feminina	Vangunu	225687	4.274302216	4.080245638	3.8	1.378766095	2.164471791	2.716679528	2.446685437	4.108904714	17.63886955	4.878238952	-0.165397503	-1.557622688	1.335001067
Zosterops	rendovae	kulambangrae	Vangunu	222006	4.087487775	3.961574784	3.44	1.199964783	2.232162629	2.805176912	2.697326238	3.670206189	11.8308441	4.667598883	-0.417281586	-1.282310863	1.235471471
Zosterops	rendovae	kulambangrae	Vangunu	222002	4.134206096	4.010056746	3.39	1.16938136	2.231089091	2.734367509	2.636912173	3.680090948	11.6752082	4.621300372	-0.454115148	-1.399838586	1.220829921
Zosterops	rendovae	kulambangrae	Vangunu	222004	4.134846506	4.010781777	3.17	1.184789985	2.234306252	2.768204124	2.593013391	3.708927149	11.66773367	4.572827825	-0.425919356	-1.366642382	1.153731588
Rhipidura	rufifrons	granti	Vangunu	225275	4.316687793	4.087487775	4.26	1.481604541	2.005525859	2.855895328	2.596000697	4.442062848	20.48305311	4.93639956	0.125375055	-1.460792465	1.44926916
Monarcha	castaneiventris	megarhynchus	Makira	217852	4.407450687	4.227855121	6.82	2.026831591	2.67896462	3.005682604	2.769458829	4.291828367	16.43919084	6.625655683	-0.11562232	-1.401768083	1.919859472
Monarcha	castaneiventris	megarhynchus	Makira	228053	4.455857783	4.253482784	6.94	2.009555414	2.720637317	3.008648499	2.737609003	4.296332571	18.32114246	6.667494505	-0.159525211	-1.447209284	1.937301775
Monarcha	castaneiventris	megarhynchus	Makira	217882	4.457713717	4.268997904	6.57	2.000127735	2.682390454	3.016024977	2.744703519	4.335589949	17.1978213	6.565032022	-0.122123768	-1.44168874	1.882513832
Monarcha	castaneiventris	megarhynchus	Makira	217873	4.45829299	4.256321678	6.77	2.017566138	2.679650727	3.012097628	2.789937361	4.295787687	18.28816308	6.609717951	-0.162505304	-1.446195362	1.912501087
Monarcha	castaneiventris	megarhynchus	Makira	655315	4.461992416	4.260423813	6.6	2.021547563	2.778819272	3.012589391	2.765689981	4.325323999	18.2552504	6.687436484	-0.136668417	-1.449403026	1.887069649
Monarcha	castaneiventris	megarhynchus	Makira	217853	4.474035918	4.267737488	6.45	1.987874348	2.681706226	2.940219564	2.796671393	4.367293635	18.64097594	6.533660705	-0.106742283	-1.533816354	1.864080131
Monarcha	castaneiventris	megarhynchus	Makira	217872	4.477677665	4.282482504	6.88	1.95586048	2.744703519	3.041183536	2.79971739	4.327306422	17.73259116	6.629182651	-0.150371243	-1.436494129	1.928618652
Monarcha	castaneiventris	megarhynchus	Makira	217856	4.486274031	4.309052635	6.04	1.993338843	2.670002133	3.03783345	2.785628336	4.358630057	16.24056763	6.461744988	-0.127643974	-1.448440581	1.798404012
Monarcha	castaneiventris	megarhynchus	Makira	217861	4.496470769	4.283172683	7.34	2.024193067	2.736961545	3.044998515	2.810606789	4.354912342	19.20847269	6.754493455	-0.141558427	-1.451472254	1.993338843
Monarcha	castaneiventris	megarhynchus	Makira	217866	4.507888063	4.326513925	6.8	2.045108863	2.680336363	3.025291076	2.829677689	4.396176058	16.58767773	6.642367837	-0.111712005	-1.482596987	1.916922612
Rhipidura	rufifrons	russata	Makira	217545	4.166199999	3.948933359	3.49	1.337629189	1.978239036	2.840247371	2.460443178	4.251490751	19.52846285	4.565769962	0.085290752	-1.325952629	1.249901736
Rhipidura	rufifrons	russata	Makira	217559	4.200954297	3.974246349	2.36	1.444563269	2.024193067	2.86505395	2.516889696	4.279440046	20.28464419	4.327417956	0.078485749	-1.335900347	0.858661619
Rhipidura	rufifrons	russata	Makira	217552	4.237289838	4.006605648	2.93	1.427916036	1.987874348	2.808800104	2.530517161	4.311335894	20.60098238	4.490792807	0.074046056	-1.428489734	1.075002423
Rhipidura	rufifrons	russata	Makira	217552	4.237289838	4.006605648	2.93	1.427916036	1.987874348	2.808800104	2.530517161	4.311335894	20.60098238	4.490792807	0.074046056	-1.428489734	1.075002423
Zosterops	ugiensis	ugiensis	Makira	700669	4.05386973	3.839237236	3.46	1.266947603	2.246014742	2.844909384	2.631169157	3.700066644	19.31620965	4.754230934	-0.353803086	-1.208960346	1.241268589
Zosterops	ugiensis	ugiensis	Makira	228096	4.151826998	3.957378707	3.89	1.337629189	2.279316466	2.843163675	2.681021529	3.73456958	17.6711251	4.975354813	-0.417257418	-1.308663323	1.358409158
Zosterops	ugiensis	ugiensis	Makira	700668	4.197502654	4.012411179	3.79	1.289232648	2.182674796	2.87807423	2.697326238	3.818810624	16.89717378	4.804273464	-0.378692031	-1.319428424	1.332366019
Symposiachrus	viduus	viduus	Makira	654923	4.281238981	4.114800571	4.04	1.589235205	2.22028985	2.918311127	2.644044871	4.248352375	15.3325038	5.205769747	-0.032886606	-1.362927854	1.396244692
Symposiachrus	viduus	viduus	Makira	654925	4.304335327	4.123093976	4.58	1.669591835	2.237513096	2.969901514	2.720637317	4.255896358	16.57660092	5.42880393	-0.048438969	-1.334433813	1.521698998
Symposiachrus	viduus	viduus	Makira	228049	4.353369925	4.178532513	4.69	1.495148766	2.201659174	2.930660277	2.670002133	4.314817885	16.04064831	5.242240523	-0.03855204	-1.422709649	1.545432582
Myiagra	cervinicauda	cervinicauda	Makira	228039	4.102808641	3.950666629	3.62	1.750937475	2.150598736	2.653241965	2.448415541	3.977997994	14.11336969	5.188010237	-0.124810646	-1.449566676	1.286474026
Myiagra	cervinicauda	cervinicauda	Makira	653114	4.136605521	3.944296566	3.74	1.8017098	2.17588744	2.676215478	2.451866796	3.990649326	17.49480748	5.296682851	-0.145956195	-1.460390043	1.319085611
Myiagra	cervinicauda	cervinicauda	Makira	653117	4.154969184	3.959478947	4.08	1.778336449	2.157559321	2.664446564	2.468099531	4.005877581	17.75686275	5.341992758	-0.149091603	-1.49052262	1.406096988
Symposiachrus	barbatus	barbatus	Choiseul	219556	4.407938016	4.248923722	4.82	1.671473303	2.315501318	2.892037037	2.747270914	4.273187855	14.70158343	5.55974855	-0.134750162	-1.515900979	1.572773928
Symposiachrus	barbatus	barbatus	Choiseul	219555	4.42616313	4.249352018	4.61	1.684545385	2.332143895	2.862772146	2.749831735	4.257454983	16.20619543	5.544917137	-0.168708147	-1.563390984	1.528227857
Symposiachrus	barbatus	barbatus	Choiseul	655038	4.428074948	4.254619309	4.61	1.691939134	2.33698652	2.850706502	2.710713319	4.282896669	15.92455533	5.557153511	-0.145178279	-1.577368447	1.528227857
Monarcha	castaneiventris	castaneiventris	Choiseul	219722	4.351825126	4.186315841	5.48	1.803358605	2.568788134	2.879760097	2.709382646	4.195094465	15.25380057	6.07325184	-0.156730661	-1.472065029	1.701105101
Monarcha	castaneiventris	castaneiventris	Choiseul	219719	4.364244465	4.209160237	5.42	1.704748092	2.492378665	2.825536897	2.655352412	4.210793375	14.36569538	5.887222572	-0.15345109	-1.538707568	1.690095815
Monarcha	castaneiventris	castaneiventris	Choiseul	219721	4.407085034	4.246350086	5.89	1.790091412	2.503073954	2.895359299	2.700689847	4.21242385	14.84822626	6.066421364	-0.194661184	-1.511725735	1.773255998
Monarcha	castaneiventris	castaneiventris	Choiseul	219723	4.431768727	4.256179925	5.53	1.750937475	2.498151877	2.908539062	2.710048204	4.23236586	16.10371075	5.959277167	-0.199402866	-1.523229665	1.710187816
Monarcha	castaneiventris	castaneiventris	Choiseul	228488	4.442886523	4.220242729	6.07	1.891604804	2.623943692	2.895359299	2.730463796	4.222297927	19.96000941	6.318907101	-0.220588596	-1.547527224	1.803358605
Monarcha	castaneiventris	castaneiventris	Choiseul	219720	4.456438132	4.279855472	5.56	1.722766598	2.494031558	2.823163008	2.714032273	4.278747285	16.18705036	5.932396264	-0.177690847	-1.633275124	1.715598108
Monarcha	castaneiventris	castaneiventris	Choiseul	228486	4.464067345	4.262679877	6.32	1.735189118	2.477378383	2.892037037	2.677590994	4.245920502	18.24044219	6.056286709	-0.218146843	-1.572030308	1.843719208
Rhipidura	cockerelli	interposita	Choiseul	219436	4.396422515	4.186771802	4.43	1.745715531	2.294552921	2.691243083	2.543961413	4.353755753	18.91325776	5.528668036	-0.042666762	-1.705179432	1.488399584
Rhipidura	cockerelli	interposita	Choiseul	651711	4.454696073	4.227709274	4.53	1.669591835	2.369308725	2.691243083	2.542389085	4.358374106	20.3068697	5.5496225	-0.096321967	-1.76345299	1.510721939
Rhipidura	cockerelli	interposita	Choiseul	219434	4.492001488	4.305685401	4.65	1.633154439	2.257587727	2.701361213	2.539236994	4.357477762	16.99888018	5.427609386	-0.134523726	-1.790640275	1.53686722
Myiagra	ferrocyanea	ferrocyanea	Choiseul	225693	4.177919486	4.025887262	4.55	1.667706821	2.232162629	2.657458415	2.517696473	4.03653888	14.1039399	5.414996682	-0.141380606	-1.520461071	1.515127233
Myiagra	ferrocyanea	ferrocyanea	Choiseul	219658	4.191622502	4.010781777	4.91	1.70837786	2.159868791	2.661657162	2.501435952	4.055776969	16.54317254	5.459520593	-0.135845533	-1.52996534	1.591273942
Myiagra	ferrocyanea	ferrocyanea	Choiseul	228455	4.196600263	4.019980147	4.1	1.656321498	2.104134154	2.653241965	2.52332576	4.018363041	16.19018959	5.171442626	-0.178237222	-1.543358298	1.410986974
Myiagra	ferrocyanea	ferrocyanea	Choiseul	653165	4.20514028	4.049870072	4.17	1.662030363	2.181546765	2.692598097	2.501435952	4.040943785	14.38162017	5.271493163	-0.164196495	-1.512542184	1.427916036
Myiagra	ferrocyanea	ferrocyanea	Choiseul	228456	4.208268309	4.046553898	4.77	1.558144618	2.204972264	2.700689847	2.521720623	4.074481933	14.93158834	5.325463187	-0.133786375	-1.507578462	1.562346305
Myiagra	ferrocyanea	ferrocyanea	Choiseul	225692	4.23902194	4.056642695	4.21	1.665818246	2.14710019	2.665838352	2.563409711	4.092676505	16.6714739	5.250381084	-0.146345435	-1.573183588	1.437462648
Myiagra	ferrocyanea	ferrocyanea	Choiseul	228459	4.240751047	4.0580263	4.65	1.678963975	2.18492705	2.68716699	2.509599262	4.108740443	16.70025914	5.400758244	-0.132010605	-1.553584057	1.53686722
Myiagra	ferrocyanea	ferrocyanea	Choiseul	228450	4.248066579	4.079907514	4.04	1.465567542	2.079441542	2.68716699	2.503073954	4.037774211	15.47806203	4.941253776	-0.210292368	-1.560899589	1.396244692
Myiagra	ferrocyanea	ferrocyanea	Choiseul	228453	4.257313391	4.045854353	4.63	1.663926098	2.159868791	2.725890119	2.48906466	4.031937102	19.05975644	5.356351757	-0.225376288	-1.531423271	1.532556868
Zosterops	metcalfii	metcalfii	Choiseul	220052	4.09700768	3.951820475	3.51	1.247032294	2.227861547	2.777576264	2.582486978	3.724729107	13.51396277	4.730509878	-0.372278573	-1.319431416	1.255616037
Zosterops	metcalfii	metcalfii	Choiseul	220053	4.103964806	3.946810831	3.58	1.244154594	2.194999882	2.789322921	2.618854622	3.684871433	14.54275338	4.714517277	-0.419093373	-1.314641884	1.2753628
Zosterops	metcalfii	metcalfii	Choiseul	700646	4.10660246	3.954507617	3.44	1.193922468	2.277267285	2.797890905	2.641197894	3.691874963	14.10931841	4.706661225	-0.414727497	-1.308711555	1.235471471
Rhipidura	rufifrons	commoda	Choiseul	228444	4.281377227	4.074651929	3.69	1.199964783	2.02287119	2.832036181	2.532108251	4.378771342	18.67569809	4.528462431	0.097394115	-1.449341046	1.305626458
Rhipidura	rufifrons	commoda	Choiseul	225339	4.300952145	4.086816296	4.12	1.345472367	2.107786015	2.822568655	2.557227311	4.400848389	19.27612851	4.869111545	0.099896244	-1.47838349	1.415853163
Rhipidura	rufifrons	commoda	Choiseul	228443	4.353112625	4.147885329	3.71	1.202972304	2.099244169	2.831447079	2.466403178	4.379899374	18.55378281	4.61324835	0.026786749	-1.521665545	1.311031877
