# Supplementary material for: The relationship between morphology and behavior in mixed‐species flocks of island birds
Source: Ecol Evol. 2020 Sep 25;10(19):10593–606. doi: 10.1002/ece3.6714 (PMC7548193; doi:10.1002/ece3.6714)
Supplement: Supplementary file 2 — Appendix S2 [file ECE3-10-10593-s002.csv]

Weeks, B.C., et al. The relationship between morphology and behavior in mixed-species flocks of island birds.
Appendix 2. Foraging behavior data.
Island	Genus	Species	Foraging_Move (1 = pick, 2 = glean, 3 = hawk)	Canopy_Stratum (1 = understory/lower canopy/sapling, 2 = mid-canopy, 3 = upper/emergent canopy)	Branch_Position (1 = trunk/inner branch, 2 = mid-branch, 3 = branch tip, 4 = hawk)
Kolombangara	Symposiachrus	browni	1	3	1
Kolombangara	Symposiachrus	browni	1	3	1
Kolombangara	Symposiachrus	browni	1	3	3
Kolombangara	Symposiachrus	browni	1	1	1
Kolombangara	Symposiachrus	browni	1	1	1
Kolombangara	Symposiachrus	browni	1	1	1
Kolombangara	Symposiachrus	browni	1	1	1
Kolombangara	Symposiachrus	browni	1	1	2
Kolombangara	Symposiachrus	browni	1	1	2
Kolombangara	Symposiachrus	browni	1	1	2
Kolombangara	Symposiachrus	browni	1	1	3
Kolombangara	Symposiachrus	browni	1	1	1
Kolombangara	Symposiachrus	browni	1	1	1
Kolombangara	Symposiachrus	browni	1	1	1
Kolombangara	Symposiachrus	browni	1	1	1
Kolombangara	Symposiachrus	browni	1	1	1
Kolombangara	Symposiachrus	browni	1	1	1
Kolombangara	Symposiachrus	browni	1	1	1
Kolombangara	Symposiachrus	browni	1	1	1
Kolombangara	Symposiachrus	browni	1	1	1
Kolombangara	Symposiachrus	browni	1	2	2
Kolombangara	Symposiachrus	browni	1	2	2
Kolombangara	Symposiachrus	browni	1	2	2
Kolombangara	Symposiachrus	browni	1	2	2
Kolombangara	Symposiachrus	browni	1	2	3
Kolombangara	Symposiachrus	browni	1	2	3
Kolombangara	Symposiachrus	browni	1	2	3
Kolombangara	Symposiachrus	browni	1	2	3
Kolombangara	Symposiachrus	browni	1	2	1
Kolombangara	Symposiachrus	browni	1	2	1
Kolombangara	Symposiachrus	browni	1	2	1
Kolombangara	Symposiachrus	browni	1	2	1
Kolombangara	Symposiachrus	browni	2	1	3
Kolombangara	Symposiachrus	browni	2	1	3
Kolombangara	Symposiachrus	browni	3	1	4
Kolombangara	Symposiachrus	browni	1	1	1
Kolombangara	Symposiachrus	browni	1	1	1
Kolombangara	Symposiachrus	browni	1	1	1
Kolombangara	Symposiachrus	browni	1	1	1
Kolombangara	Symposiachrus	browni	1	1	1
Kolombangara	Symposiachrus	browni	1	1	1
Kolombangara	Symposiachrus	browni	1	1	1
Kolombangara	Symposiachrus	browni	1	1	2
Kolombangara	Symposiachrus	browni	1	1	2
Kolombangara	Symposiachrus	browni	1	1	3
Kolombangara	Symposiachrus	browni	1	1	3
Kolombangara	Symposiachrus	browni	1	1	3
Kolombangara	Symposiachrus	browni	1	1	3
Kolombangara	Symposiachrus	browni	1	1	3
Kolombangara	Symposiachrus	browni	1	1	3
Kolombangara	Symposiachrus	browni	1	1	1
Kolombangara	Symposiachrus	browni	1	1	1
Kolombangara	Symposiachrus	browni	1	1	1
Kolombangara	Symposiachrus	browni	1	1	1
Kolombangara	Symposiachrus	browni	1	1	1
Kolombangara	Symposiachrus	browni	1	1	1
Kolombangara	Symposiachrus	browni	1	1	1
Kolombangara	Symposiachrus	browni	1	1	1
Kolombangara	Symposiachrus	browni	1	1	1
Kolombangara	Symposiachrus	browni	1	1	1
Kolombangara	Symposiachrus	browni	1	1	1
Kolombangara	Symposiachrus	browni	1	1	1
Kolombangara	Symposiachrus	browni	1	1	1
Kolombangara	Symposiachrus	browni	2	1	3
Kolombangara	Symposiachrus	browni	2	1	3
Kolombangara	Symposiachrus	browni	1	1	1
Kolombangara	Symposiachrus	browni	1	1	1
Kolombangara	Symposiachrus	browni	1	1	3
Kolombangara	Symposiachrus	browni	1	1	3
Kolombangara	Symposiachrus	browni	1	1	3
Kolombangara	Symposiachrus	browni	1	1	3
Kolombangara	Symposiachrus	browni	1	1	3
Kolombangara	Symposiachrus	browni	1	1	3
Kolombangara	Symposiachrus	browni	1	3	1
Vangunu	Symposiachrus	browni	1	3	3
Vangunu	Symposiachrus	browni	3	1	4
Vangunu	Symposiachrus	browni	3	1	4
Vangunu	Symposiachrus	browni	1	1	3
Vangunu	Symposiachrus	browni	1	1	3
Vangunu	Symposiachrus	browni	1	1	3
Vangunu	Symposiachrus	browni	1	1	1
Vangunu	Symposiachrus	browni	1	1	1
Vangunu	Symposiachrus	browni	1	1	1
Vangunu	Symposiachrus	browni	2	2	1
Vangunu	Symposiachrus	browni	2	2	1
Vangunu	Symposiachrus	browni	2	2	2
Vangunu	Symposiachrus	browni	2	2	3
Vangunu	Symposiachrus	browni	2	2	3
Vangunu	Symposiachrus	browni	2	2	3
Vangunu	Symposiachrus	browni	3	2	4
Vangunu	Symposiachrus	browni	3	2	4
Vangunu	Symposiachrus	browni	3	2	4
Vangunu	Symposiachrus	browni	1	2	1
Vangunu	Symposiachrus	browni	1	2	1
Vangunu	Symposiachrus	browni	1	2	1
Vangunu	Symposiachrus	browni	1	2	1
Vangunu	Symposiachrus	browni	1	2	2
Vangunu	Symposiachrus	browni	1	2	3
Vangunu	Symposiachrus	browni	1	2	3
Vangunu	Symposiachrus	browni	1	2	3
Vangunu	Symposiachrus	browni	1	2	3
Vangunu	Symposiachrus	browni	1	2	3
Vangunu	Symposiachrus	browni	1	2	3
Vangunu	Symposiachrus	browni	1	2	3
Vangunu	Symposiachrus	browni	1	2	3
Vangunu	Symposiachrus	browni	1	2	3
Vangunu	Symposiachrus	browni	1	2	3
Vangunu	Symposiachrus	browni	1	2	3
Vangunu	Symposiachrus	browni	1	2	3
Vangunu	Symposiachrus	browni	1	2	3
Vangunu	Symposiachrus	browni	1	2	3
Vangunu	Symposiachrus	browni	1	2	3
Vangunu	Symposiachrus	browni	1	2	3
Vangunu	Symposiachrus	browni	1	2	3
Vangunu	Symposiachrus	browni	1	2	1
Vangunu	Symposiachrus	browni	1	2	1
Vangunu	Symposiachrus	browni	1	2	1
Vangunu	Symposiachrus	browni	2	1	3
Vangunu	Symposiachrus	browni	3	1	4
Vangunu	Symposiachrus	browni	1	1	1
Vangunu	Symposiachrus	browni	1	1	1
Vangunu	Symposiachrus	browni	2	1	3
Vangunu	Symposiachrus	browni	2	1	3
Vangunu	Symposiachrus	browni	2	1	3
Vangunu	Symposiachrus	browni	2	1	3
Vangunu	Symposiachrus	browni	3	1	3
Vangunu	Symposiachrus	browni	3	1	3
Vangunu	Symposiachrus	browni	1	1	3
Vangunu	Symposiachrus	browni	1	1	3
Vangunu	Symposiachrus	browni	1	1	3
Vangunu	Symposiachrus	browni	1	1	3
Vangunu	Symposiachrus	browni	1	1	3
Choiseul	Monarcha	castaneiventris	1	2	1
Choiseul	Monarcha	castaneiventris	2	3	1
Choiseul	Monarcha	castaneiventris	2	3	1
Choiseul	Monarcha	castaneiventris	2	3	1
Choiseul	Monarcha	castaneiventris	2	3	3
Choiseul	Monarcha	castaneiventris	2	3	3
Choiseul	Monarcha	castaneiventris	2	3	3
Choiseul	Monarcha	castaneiventris	3	3	4
Choiseul	Monarcha	castaneiventris	1	3	2
Choiseul	Monarcha	castaneiventris	1	3	3
Makira	Monarcha	castaneiventris	3	3	4
Makira	Monarcha	castaneiventris	2	1	3
Makira	Monarcha	castaneiventris	2	2	1
Makira	Monarcha	castaneiventris	1	2	2
Makira	Monarcha	castaneiventris	1	2	2
Makira	Monarcha	castaneiventris	1	2	3
Makira	Monarcha	castaneiventris	1	2	1
Makira	Monarcha	castaneiventris	2	3	1
Makira	Monarcha	castaneiventris	2	3	3
Makira	Monarcha	castaneiventris	2	3	3
Makira	Monarcha	castaneiventris	1	3	2
Makira	Monarcha	castaneiventris	1	3	3
Kolombangara	Monarcha	richardsii	1	3	1
Kolombangara	Monarcha	richardsii	1	3	2
Kolombangara	Monarcha	richardsii	1	3	3
Kolombangara	Monarcha	richardsii	1	3	3
Kolombangara	Monarcha	richardsii	1	3	3
Kolombangara	Monarcha	richardsii	1	3	3
Kolombangara	Monarcha	richardsii	1	3	3
Kolombangara	Monarcha	richardsii	1	3	3
Kolombangara	Monarcha	richardsii	1	3	3
Kolombangara	Monarcha	richardsii	1	3	3
Kolombangara	Monarcha	richardsii	1	3	3
Kolombangara	Monarcha	richardsii	1	3	3
Kolombangara	Monarcha	richardsii	1	3	1
Kolombangara	Monarcha	richardsii	1	3	1
Kolombangara	Monarcha	richardsii	1	3	1
Kolombangara	Monarcha	richardsii	1	3	1
Kolombangara	Monarcha	richardsii	1	3	1
Kolombangara	Monarcha	richardsii	2	1	3
Kolombangara	Monarcha	richardsii	2	1	1
Kolombangara	Monarcha	richardsii	2	1	1
Kolombangara	Monarcha	richardsii	1	1	1
Kolombangara	Monarcha	richardsii	1	1	2
Kolombangara	Monarcha	richardsii	1	1	2
Kolombangara	Monarcha	richardsii	1	1	3
Kolombangara	Monarcha	richardsii	1	1	3
Kolombangara	Monarcha	richardsii	1	1	3
Kolombangara	Monarcha	richardsii	1	1	3
Kolombangara	Monarcha	richardsii	1	1	3
Kolombangara	Monarcha	richardsii	1	1	3
Kolombangara	Monarcha	richardsii	1	1	3
Kolombangara	Monarcha	richardsii	1	1	3
Kolombangara	Monarcha	richardsii	1	1	3
Kolombangara	Monarcha	richardsii	1	1	3
Kolombangara	Monarcha	richardsii	1	1	3
Kolombangara	Monarcha	richardsii	1	1	3
Kolombangara	Monarcha	richardsii	1	1	3
Kolombangara	Monarcha	richardsii	1	1	3
Kolombangara	Monarcha	richardsii	1	1	3
Kolombangara	Monarcha	richardsii	1	1	3
Kolombangara	Monarcha	richardsii	1	1	1
Kolombangara	Monarcha	richardsii	1	1	1
Kolombangara	Monarcha	richardsii	1	1	1
Kolombangara	Monarcha	richardsii	1	1	1
Kolombangara	Monarcha	richardsii	1	1	1
Kolombangara	Monarcha	richardsii	1	1	1
Kolombangara	Monarcha	richardsii	1	1	1
Kolombangara	Monarcha	richardsii	1	1	1
Kolombangara	Monarcha	richardsii	1	1	1
Kolombangara	Monarcha	richardsii	2	2	3
Kolombangara	Monarcha	richardsii	2	2	3
Kolombangara	Monarcha	richardsii	2	2	3
Kolombangara	Monarcha	richardsii	2	2	3
Kolombangara	Monarcha	richardsii	2	2	3
Kolombangara	Monarcha	richardsii	2	2	1
Kolombangara	Monarcha	richardsii	1	2	1
Kolombangara	Monarcha	richardsii	1	2	2
Kolombangara	Monarcha	richardsii	1	2	2
Kolombangara	Monarcha	richardsii	1	2	2
Kolombangara	Monarcha	richardsii	1	2	2
Kolombangara	Monarcha	richardsii	1	2	2
Kolombangara	Monarcha	richardsii	1	2	2
Kolombangara	Monarcha	richardsii	1	2	2
Kolombangara	Monarcha	richardsii	1	2	2
Kolombangara	Monarcha	richardsii	1	2	3
Kolombangara	Monarcha	richardsii	1	2	3
Kolombangara	Monarcha	richardsii	1	2	3
Kolombangara	Monarcha	richardsii	1	2	3
Kolombangara	Monarcha	richardsii	1	2	3
Kolombangara	Monarcha	richardsii	1	2	3
Kolombangara	Monarcha	richardsii	1	2	3
Kolombangara	Monarcha	richardsii	1	2	3
Kolombangara	Monarcha	richardsii	1	2	3
Kolombangara	Monarcha	richardsii	1	2	3
Kolombangara	Monarcha	richardsii	1	2	3
Kolombangara	Monarcha	richardsii	1	2	3
Kolombangara	Monarcha	richardsii	1	2	3
Kolombangara	Monarcha	richardsii	1	2	3
Kolombangara	Monarcha	richardsii	1	2	3
Kolombangara	Monarcha	richardsii	1	2	3
Kolombangara	Monarcha	richardsii	1	2	3
Kolombangara	Monarcha	richardsii	1	2	3
Kolombangara	Monarcha	richardsii	1	2	3
Kolombangara	Monarcha	richardsii	1	2	3
Kolombangara	Monarcha	richardsii	1	2	3
Kolombangara	Monarcha	richardsii	1	2	3
Kolombangara	Monarcha	richardsii	1	2	3
Kolombangara	Monarcha	richardsii	1	2	3
Kolombangara	Monarcha	richardsii	1	2	3
Kolombangara	Monarcha	richardsii	1	2	3
Kolombangara	Monarcha	richardsii	1	2	3
Kolombangara	Monarcha	richardsii	1	2	3
Kolombangara	Monarcha	richardsii	2	1	1
Kolombangara	Monarcha	richardsii	2	1	1
Kolombangara	Monarcha	richardsii	2	1	3
Kolombangara	Monarcha	richardsii	2	1	3
Kolombangara	Monarcha	richardsii	2	1	1
Kolombangara	Monarcha	richardsii	3	1	4
Kolombangara	Monarcha	richardsii	1	1	1
Kolombangara	Monarcha	richardsii	1	1	1
Kolombangara	Monarcha	richardsii	1	1	1
Kolombangara	Monarcha	richardsii	1	1	2
Kolombangara	Monarcha	richardsii	1	1	2
Kolombangara	Monarcha	richardsii	1	1	2
Kolombangara	Monarcha	richardsii	1	1	3
Kolombangara	Monarcha	richardsii	1	1	3
Kolombangara	Monarcha	richardsii	1	1	3
Kolombangara	Monarcha	richardsii	1	1	3
Kolombangara	Monarcha	richardsii	1	1	3
Kolombangara	Monarcha	richardsii	1	1	3
Kolombangara	Monarcha	richardsii	1	1	3
Kolombangara	Monarcha	richardsii	1	1	3
Kolombangara	Monarcha	richardsii	1	1	3
Kolombangara	Monarcha	richardsii	1	1	3
Kolombangara	Monarcha	richardsii	1	1	3
Kolombangara	Monarcha	richardsii	1	1	3
Kolombangara	Monarcha	richardsii	1	1	3
Kolombangara	Monarcha	richardsii	1	1	3
Kolombangara	Monarcha	richardsii	1	1	3
Kolombangara	Monarcha	richardsii	1	1	3
Kolombangara	Monarcha	richardsii	1	1	1
Kolombangara	Monarcha	richardsii	1	1	1
Kolombangara	Monarcha	richardsii	1	1	1
Kolombangara	Monarcha	richardsii	1	1	1
Kolombangara	Monarcha	richardsii	1	1	1
Kolombangara	Monarcha	richardsii	1	1	1
Kolombangara	Monarcha	richardsii	1	1	1
Kolombangara	Monarcha	richardsii	1	1	1
Kolombangara	Monarcha	richardsii	1	1	1
Kolombangara	Monarcha	richardsii	1	1	1
Kolombangara	Monarcha	richardsii	1	1	1
Kolombangara	Monarcha	richardsii	1	1	1
Kolombangara	Monarcha	richardsii	3	1	4
Kolombangara	Monarcha	richardsii	1	1	3
Kolombangara	Monarcha	richardsii	1	1	3
Kolombangara	Monarcha	richardsii	1	1	3
Kolombangara	Monarcha	richardsii	1	1	3
Kolombangara	Monarcha	richardsii	1	1	3
Kolombangara	Monarcha	richardsii	2	3	3
Kolombangara	Monarcha	richardsii	1	3	2
Kolombangara	Monarcha	richardsii	1	3	2
Kolombangara	Monarcha	richardsii	1	3	3
Kolombangara	Monarcha	richardsii	1	3	3
Kolombangara	Monarcha	richardsii	1	3	3
Kolombangara	Monarcha	richardsii	1	3	3
Kolombangara	Monarcha	richardsii	1	3	3
Kolombangara	Monarcha	richardsii	1	3	3
Kolombangara	Monarcha	richardsii	1	3	3
Kolombangara	Monarcha	richardsii	1	3	3
Kolombangara	Monarcha	richardsii	1	3	3
Kolombangara	Monarcha	richardsii	1	3	3
Kolombangara	Monarcha	richardsii	1	3	3
Kolombangara	Monarcha	richardsii	1	3	3
Kolombangara	Monarcha	richardsii	1	3	3
Kolombangara	Monarcha	richardsii	1	3	3
Kolombangara	Monarcha	richardsii	1	3	3
Kolombangara	Monarcha	richardsii	1	3	3
Kolombangara	Monarcha	richardsii	1	3	3
Kolombangara	Monarcha	richardsii	1	3	3
Kolombangara	Monarcha	richardsii	1	3	3
Kolombangara	Monarcha	richardsii	1	3	3
Kolombangara	Monarcha	richardsii	1	3	3
Kolombangara	Monarcha	richardsii	1	3	3
Kolombangara	Monarcha	richardsii	1	3	3
Kolombangara	Monarcha	richardsii	1	3	3
Vangunu	Monarcha	richardsii	1	3	3
Vangunu	Monarcha	richardsii	1	3	3
Vangunu	Monarcha	richardsii	1	3	3
Vangunu	Monarcha	richardsii	1	3	3
Vangunu	Monarcha	richardsii	2	1	3
Vangunu	Monarcha	richardsii	2	1	1
Vangunu	Monarcha	richardsii	3	1	4
Vangunu	Monarcha	richardsii	1	1	1
Vangunu	Monarcha	richardsii	1	1	3
Vangunu	Monarcha	richardsii	1	1	3
Vangunu	Monarcha	richardsii	1	1	3
Vangunu	Monarcha	richardsii	1	1	3
Vangunu	Monarcha	richardsii	1	1	3
Vangunu	Monarcha	richardsii	1	1	3
Vangunu	Monarcha	richardsii	1	1	1
Vangunu	Monarcha	richardsii	1	1	1
Vangunu	Monarcha	richardsii	1	1	1
Vangunu	Monarcha	richardsii	1	1	1
Vangunu	Monarcha	richardsii	1	1	1
Vangunu	Monarcha	richardsii	2	2	2
Vangunu	Monarcha	richardsii	2	2	3
Vangunu	Monarcha	richardsii	2	2	1
Vangunu	Monarcha	richardsii	3	2	4
Vangunu	Monarcha	richardsii	3	2	4
Vangunu	Monarcha	richardsii	3	2	4
Vangunu	Monarcha	richardsii	1	2	1
Vangunu	Monarcha	richardsii	1	2	1
Vangunu	Monarcha	richardsii	1	2	2
Vangunu	Monarcha	richardsii	1	2	3
Vangunu	Monarcha	richardsii	1	2	3
Vangunu	Monarcha	richardsii	1	2	3
Vangunu	Monarcha	richardsii	1	2	3
Vangunu	Monarcha	richardsii	1	2	3
Vangunu	Monarcha	richardsii	1	2	3
Vangunu	Monarcha	richardsii	1	2	3
Vangunu	Monarcha	richardsii	1	2	3
Vangunu	Monarcha	richardsii	1	2	3
Vangunu	Monarcha	richardsii	1	2	3
Vangunu	Monarcha	richardsii	1	2	3
Vangunu	Monarcha	richardsii	1	2	3
Vangunu	Monarcha	richardsii	1	2	3
Vangunu	Monarcha	richardsii	1	2	3
Vangunu	Monarcha	richardsii	1	2	3
Vangunu	Monarcha	richardsii	1	2	1
Vangunu	Monarcha	richardsii	2	1	3
Vangunu	Monarcha	richardsii	3	1	4
Vangunu	Monarcha	richardsii	3	1	4
Vangunu	Monarcha	richardsii	3	1	4
Vangunu	Monarcha	richardsii	3	1	4
Vangunu	Monarcha	richardsii	1	1	1
Vangunu	Monarcha	richardsii	1	1	3
Vangunu	Monarcha	richardsii	1	1	3
Vangunu	Monarcha	richardsii	1	1	3
Vangunu	Monarcha	richardsii	1	1	3
Vangunu	Monarcha	richardsii	1	1	3
Vangunu	Monarcha	richardsii	1	1	3
Vangunu	Monarcha	richardsii	1	1	3
Vangunu	Monarcha	richardsii	1	1	3
Vangunu	Monarcha	richardsii	1	1	3
Vangunu	Monarcha	richardsii	1	1	3
Vangunu	Monarcha	richardsii	1	1	3
Vangunu	Monarcha	richardsii	1	1	3
Vangunu	Monarcha	richardsii	1	1	3
Vangunu	Monarcha	richardsii	1	1	1
Vangunu	Monarcha	richardsii	1	1	1
Vangunu	Monarcha	richardsii	1	1	1
Vangunu	Monarcha	richardsii	1	1	1
Vangunu	Monarcha	richardsii	1	1	1
Vangunu	Monarcha	richardsii	1	1	1
Vangunu	Monarcha	richardsii	1	1	1
Vangunu	Monarcha	richardsii	1	1	1
Vangunu	Monarcha	richardsii	1	1	1
Vangunu	Monarcha	richardsii	2	1	3
Vangunu	Monarcha	richardsii	3	1	3
Vangunu	Monarcha	richardsii	3	1	3
Vangunu	Monarcha	richardsii	3	1	3
Vangunu	Monarcha	richardsii	1	1	3
Vangunu	Monarcha	richardsii	1	1	3
Vangunu	Monarcha	richardsii	1	1	3
Vangunu	Monarcha	richardsii	1	1	3
Vangunu	Monarcha	richardsii	1	1	3
Vangunu	Monarcha	richardsii	1	1	3
Vangunu	Monarcha	richardsii	1	1	3
Makira	Myiagra	cervinicadua	2	3	3
Makira	Myiagra	cervinicadua	2	3	3
Makira	Myiagra	cervinicadua	2	3	3
Makira	Myiagra	cervinicadua	2	3	3
Makira	Myiagra	cervinicadua	3	3	4
Makira	Myiagra	cervinicadua	3	3	4
Makira	Myiagra	cervinicadua	3	3	4
Makira	Myiagra	cervinicadua	3	3	4
Makira	Myiagra	cervinicadua	3	3	4
Makira	Myiagra	cervinicadua	3	2	4
Makira	Myiagra	cervinicadua	3	2	4
Makira	Myiagra	cervinicadua	3	2	4
Makira	Myiagra	cervinicadua	2	3	1
Makira	Myiagra	cervinicadua	2	3	1
Makira	Myiagra	cervinicadua	2	3	3
Makira	Myiagra	cervinicadua	2	3	3
Makira	Myiagra	cervinicadua	2	3	3
Makira	Myiagra	cervinicadua	2	3	3
Makira	Myiagra	cervinicadua	2	3	3
Makira	Myiagra	cervinicadua	2	3	3
Makira	Myiagra	cervinicadua	2	3	3
Makira	Myiagra	cervinicadua	3	3	4
Makira	Myiagra	cervinicadua	3	3	4
Choiseul	Myiagra	ferrocyanea	2	1	1
Choiseul	Myiagra	ferrocyanea	2	2	1
Choiseul	Myiagra	ferrocyanea	2	2	1
Choiseul	Myiagra	ferrocyanea	2	2	3
Choiseul	Myiagra	ferrocyanea	2	2	3
Choiseul	Myiagra	ferrocyanea	2	2	3
Choiseul	Myiagra	ferrocyanea	2	2	1
Choiseul	Myiagra	ferrocyanea	3	2	4
Choiseul	Myiagra	ferrocyanea	3	2	4
Choiseul	Myiagra	ferrocyanea	3	2	4
Choiseul	Myiagra	ferrocyanea	2	3	1
Choiseul	Myiagra	ferrocyanea	2	3	1
Choiseul	Myiagra	ferrocyanea	2	3	1
Choiseul	Myiagra	ferrocyanea	2	3	1
Choiseul	Myiagra	ferrocyanea	2	3	1
Choiseul	Myiagra	ferrocyanea	2	3	2
Choiseul	Myiagra	ferrocyanea	2	3	2
Choiseul	Myiagra	ferrocyanea	2	3	3
Choiseul	Myiagra	ferrocyanea	2	3	3
Choiseul	Myiagra	ferrocyanea	2	3	3
Choiseul	Myiagra	ferrocyanea	2	3	3
Choiseul	Myiagra	ferrocyanea	3	3	4
Choiseul	Myiagra	ferrocyanea	3	3	4
Choiseul	Myiagra	ferrocyanea	3	3	4
Choiseul	Myiagra	ferrocyanea	3	3	4
Choiseul	Myiagra	ferrocyanea	1	3	2
Choiseul	Myiagra	ferrocyanea	1	3	2
Kolombangara	Myiagra	ferrocyanea	2	3	1
Kolombangara	Myiagra	ferrocyanea	2	3	1
Kolombangara	Myiagra	ferrocyanea	2	3	1
Kolombangara	Myiagra	ferrocyanea	2	3	1
Kolombangara	Myiagra	ferrocyanea	2	3	2
Kolombangara	Myiagra	ferrocyanea	2	3	2
Kolombangara	Myiagra	ferrocyanea	2	3	2
Kolombangara	Myiagra	ferrocyanea	2	3	2
Kolombangara	Myiagra	ferrocyanea	2	3	3
Kolombangara	Myiagra	ferrocyanea	2	3	3
Kolombangara	Myiagra	ferrocyanea	1	3	2
Kolombangara	Myiagra	ferrocyanea	1	3	3
Kolombangara	Myiagra	ferrocyanea	1	3	3
Kolombangara	Myiagra	ferrocyanea	1	3	3
Kolombangara	Myiagra	ferrocyanea	2	1	3
Kolombangara	Myiagra	ferrocyanea	2	1	3
Kolombangara	Myiagra	ferrocyanea	1	1	3
Kolombangara	Myiagra	ferrocyanea	2	2	3
Kolombangara	Myiagra	ferrocyanea	2	2	3
Kolombangara	Myiagra	ferrocyanea	2	2	3
Kolombangara	Myiagra	ferrocyanea	2	2	3
Kolombangara	Myiagra	ferrocyanea	1	2	2
Kolombangara	Myiagra	ferrocyanea	1	2	3
Kolombangara	Myiagra	ferrocyanea	1	2	3
Kolombangara	Myiagra	ferrocyanea	1	2	3
Kolombangara	Myiagra	ferrocyanea	1	2	1
Kolombangara	Myiagra	ferrocyanea	2	1	3
Kolombangara	Myiagra	ferrocyanea	2	3	3
Kolombangara	Myiagra	ferrocyanea	1	3	3
Kolombangara	Myiagra	ferrocyanea	1	3	3
Vangunu	Myiagra	ferrocyanea	2	3	3
Vangunu	Myiagra	ferrocyanea	2	3	3
Vangunu	Myiagra	ferrocyanea	2	3	3
Vangunu	Myiagra	ferrocyanea	2	3	3
Vangunu	Myiagra	ferrocyanea	2	3	3
Vangunu	Myiagra	ferrocyanea	3	3	4
Vangunu	Myiagra	ferrocyanea	3	3	4
Vangunu	Myiagra	ferrocyanea	3	3	4
Vangunu	Myiagra	ferrocyanea	3	3	4
Vangunu	Myiagra	ferrocyanea	3	3	4
Vangunu	Myiagra	ferrocyanea	3	3	4
Vangunu	Myiagra	ferrocyanea	3	3	4
Vangunu	Myiagra	ferrocyanea	3	3	4
Vangunu	Myiagra	ferrocyanea	3	3	4
Vangunu	Myiagra	ferrocyanea	3	3	4
Vangunu	Myiagra	ferrocyanea	3	3	4
Vangunu	Myiagra	ferrocyanea	2	1	3
Vangunu	Myiagra	ferrocyanea	2	2	3
Vangunu	Myiagra	ferrocyanea	2	2	3
Vangunu	Myiagra	ferrocyanea	2	2	3
Vangunu	Myiagra	ferrocyanea	2	2	3
Vangunu	Myiagra	ferrocyanea	3	2	4
Vangunu	Myiagra	ferrocyanea	3	2	4
Vangunu	Myiagra	ferrocyanea	3	2	4
Vangunu	Myiagra	ferrocyanea	3	2	4
Vangunu	Myiagra	ferrocyanea	3	2	4
Vangunu	Myiagra	ferrocyanea	3	2	4
Vangunu	Myiagra	ferrocyanea	3	2	4
Vangunu	Myiagra	ferrocyanea	3	2	4
Vangunu	Myiagra	ferrocyanea	3	2	4
Vangunu	Myiagra	ferrocyanea	3	2	4
Vangunu	Myiagra	ferrocyanea	3	2	4
Vangunu	Myiagra	ferrocyanea	2	1	3
Vangunu	Myiagra	ferrocyanea	2	1	3
Vangunu	Myiagra	ferrocyanea	3	1	3
Choiseul	Rhipidura	cockerelli	3	1	4
Choiseul	Rhipidura	cockerelli	3	1	4
Choiseul	Rhipidura	cockerelli	2	2	2
Choiseul	Rhipidura	cockerelli	2	2	3
Choiseul	Rhipidura	cockerelli	3	2	4
Choiseul	Rhipidura	cockerelli	3	2	4
Choiseul	Rhipidura	cockerelli	3	2	4
Choiseul	Rhipidura	cockerelli	3	2	4
Choiseul	Rhipidura	cockerelli	3	2	4
Choiseul	Rhipidura	cockerelli	3	2	4
Choiseul	Rhipidura	cockerelli	3	2	4
Choiseul	Rhipidura	cockerelli	3	2	4
Choiseul	Rhipidura	cockerelli	3	2	4
Choiseul	Rhipidura	cockerelli	3	2	4
Choiseul	Rhipidura	cockerelli	2	3	2
Choiseul	Rhipidura	cockerelli	2	3	2
Kolombangara	Rhipidura	cockerelli	2	3	3
Kolombangara	Rhipidura	cockerelli	2	1	2
Kolombangara	Rhipidura	cockerelli	2	1	NA
Kolombangara	Rhipidura	cockerelli	2	1	3
Kolombangara	Rhipidura	cockerelli	3	1	4
Kolombangara	Rhipidura	cockerelli	3	1	4
Kolombangara	Rhipidura	cockerelli	3	1	4
Kolombangara	Rhipidura	cockerelli	1	1	2
Kolombangara	Rhipidura	cockerelli	2	2	2
Kolombangara	Rhipidura	cockerelli	2	2	2
Kolombangara	Rhipidura	cockerelli	3	2	4
Kolombangara	Rhipidura	cockerelli	3	2	4
Kolombangara	Rhipidura	cockerelli	1	2	1
Kolombangara	Rhipidura	cockerelli	1	2	2
Kolombangara	Rhipidura	cockerelli	1	2	2
Kolombangara	Rhipidura	cockerelli	1	2	2
Kolombangara	Rhipidura	cockerelli	2	1	3
Kolombangara	Rhipidura	cockerelli	3	1	4
Kolombangara	Rhipidura	cockerelli	3	1	4
Kolombangara	Rhipidura	cockerelli	3	1	4
Kolombangara	Rhipidura	cockerelli	3	1	4
Kolombangara	Rhipidura	cockerelli	3	1	4
Kolombangara	Rhipidura	cockerelli	3	1	4
Kolombangara	Rhipidura	cockerelli	3	1	4
Kolombangara	Rhipidura	cockerelli	3	1	4
Kolombangara	Rhipidura	cockerelli	3	3	4
Kolombangara	Rhipidura	cockerelli	3	3	4
Kolombangara	Rhipidura	cockerelli	1	3	2
Vangunu	Rhipidura	cockerelli	3	1	4
Vangunu	Rhipidura	cockerelli	3	1	4
Vangunu	Rhipidura	cockerelli	3	1	4
Vangunu	Rhipidura	cockerelli	3	3	4
Vangunu	Rhipidura	cockerelli	3	3	4
Vangunu	Rhipidura	cockerelli	3	3	4
Vangunu	Rhipidura	cockerelli	3	3	4
Vangunu	Rhipidura	cockerelli	3	3	4
Vangunu	Rhipidura	cockerelli	3	3	4
Vangunu	Rhipidura	cockerelli	3	3	4
Vangunu	Rhipidura	cockerelli	3	3	4
Vangunu	Rhipidura	cockerelli	3	3	4
Vangunu	Rhipidura	cockerelli	3	3	4
Kolombangara	Rhipidura	rufifrons	1	1	1
Kolombangara	Rhipidura	rufifrons	1	1	1
Kolombangara	Rhipidura	rufifrons	1	1	1
Kolombangara	Rhipidura	rufifrons	1	1	3
Kolombangara	Rhipidura	rufifrons	1	1	3
Kolombangara	Rhipidura	rufifrons	2	2	1
Kolombangara	Rhipidura	rufifrons	3	2	4
Kolombangara	Rhipidura	rufifrons	3	2	4
Kolombangara	Rhipidura	rufifrons	1	2	1
Kolombangara	Rhipidura	rufifrons	1	2	1
Kolombangara	Rhipidura	rufifrons	1	2	1
Kolombangara	Rhipidura	rufifrons	1	2	2
Kolombangara	Rhipidura	rufifrons	1	2	2
Kolombangara	Rhipidura	rufifrons	1	2	3
Kolombangara	Rhipidura	rufifrons	1	2	3
Kolombangara	Rhipidura	rufifrons	1	2	3
Kolombangara	Rhipidura	rufifrons	1	2	3
Kolombangara	Rhipidura	rufifrons	1	2	3
Kolombangara	Rhipidura	rufifrons	1	2	3
Kolombangara	Rhipidura	rufifrons	1	2	3
Kolombangara	Rhipidura	rufifrons	1	2	1
Kolombangara	Rhipidura	rufifrons	1	2	1
Kolombangara	Rhipidura	rufifrons	1	2	1
Kolombangara	Rhipidura	rufifrons	2	1	3
Kolombangara	Rhipidura	rufifrons	1	1	2
Kolombangara	Rhipidura	rufifrons	1	1	3
Kolombangara	Rhipidura	rufifrons	1	1	1
Kolombangara	Rhipidura	rufifrons	1	1	1
Kolombangara	Rhipidura	rufifrons	1	1	1
Kolombangara	Rhipidura	rufifrons	1	1	1
Kolombangara	Rhipidura	rufifrons	3	3	4
Kolombangara	Rhipidura	rufifrons	1	3	3
Kolombangara	Rhipidura	rufifrons	1	3	1
Makira	Rhipidura	rufifrons	2	1	2
Makira	Rhipidura	rufifrons	3	1	4
Makira	Rhipidura	rufifrons	2	2	2
Makira	Rhipidura	rufifrons	2	2	3
Makira	Rhipidura	rufifrons	2	2	3
Makira	Rhipidura	rufifrons	2	2	3
Makira	Rhipidura	rufifrons	2	2	3
Makira	Rhipidura	rufifrons	2	2	1
Makira	Rhipidura	rufifrons	2	2	1
Makira	Rhipidura	rufifrons	3	2	4
Makira	Rhipidura	rufifrons	3	2	4
Makira	Rhipidura	rufifrons	1	2	1
Makira	Rhipidura	rufifrons	2	1	3
Makira	Rhipidura	rufifrons	2	3	1
Makira	Rhipidura	rufifrons	2	3	1
Makira	Rhipidura	rufifrons	2	3	2
Makira	Rhipidura	rufifrons	2	3	3
Makira	Rhipidura	rufifrons	2	3	3
Makira	Rhipidura	rufifrons	2	3	3
Makira	Rhipidura	rufifrons	2	3	3
Makira	Rhipidura	rufifrons	2	3	3
Makira	Rhipidura	rufifrons	2	3	3
Makira	Rhipidura	rufifrons	2	3	1
Makira	Rhipidura	rufifrons	3	3	4
Makira	Rhipidura	rufifrons	3	3	4
Makira	Rhipidura	rufifrons	3	3	4
Choiseul	Symposiachrus	barbatus	2	1	3
Choiseul	Symposiachrus	barbatus	2	1	3
Choiseul	Symposiachrus	barbatus	2	2	1
Choiseul	Symposiachrus	barbatus	2	2	2
Choiseul	Symposiachrus	barbatus	2	2	2
Choiseul	Symposiachrus	barbatus	2	2	2
Choiseul	Symposiachrus	barbatus	2	2	2
Choiseul	Symposiachrus	barbatus	2	2	2
Choiseul	Symposiachrus	barbatus	2	2	2
Choiseul	Symposiachrus	barbatus	2	2	2
Choiseul	Symposiachrus	barbatus	2	2	2
Choiseul	Symposiachrus	barbatus	2	2	2
Choiseul	Symposiachrus	barbatus	2	2	3
Choiseul	Symposiachrus	barbatus	2	2	3
Choiseul	Symposiachrus	barbatus	2	2	3
Choiseul	Symposiachrus	barbatus	2	2	3
Choiseul	Symposiachrus	barbatus	2	2	3
Choiseul	Symposiachrus	barbatus	2	2	3
Choiseul	Symposiachrus	barbatus	2	2	1
Choiseul	Symposiachrus	barbatus	1	2	2
Choiseul	Symposiachrus	barbatus	2	1	3
Choiseul	Symposiachrus	barbatus	2	3	3
Kolombangara	Symposiachrus	browni	2	1	2
Kolombangara	Symposiachrus	browni	2	2	3
Kolombangara	Symposiachrus	browni	2	2	3
Kolombangara	Symposiachrus	browni	1	2	3
Kolombangara	Symposiachrus	browni	1	2	3
Kolombangara	Symposiachrus	browni	1	2	1
Kolombangara	Symposiachrus	browni	1	2	1
Kolombangara	Symposiachrus	browni	1	2	1
Kolombangara	Symposiachrus	browni	1	1	1
Makira	Symposiachrus	vidua	2	3	1
Makira	Symposiachrus	vidua	2	3	1
Makira	Symposiachrus	vidua	2	3	1
Makira	Symposiachrus	vidua	2	3	3
Makira	Symposiachrus	vidua	2	3	3
Makira	Symposiachrus	vidua	2	3	3
Makira	Symposiachrus	vidua	2	3	3
Makira	Symposiachrus	vidua	2	3	1
Makira	Symposiachrus	vidua	2	1	3
Makira	Symposiachrus	vidua	2	1	3
Makira	Symposiachrus	vidua	2	1	3
Makira	Symposiachrus	vidua	2	1	3
Makira	Symposiachrus	vidua	3	1	4
Makira	Symposiachrus	vidua	3	1	4
Makira	Symposiachrus	vidua	3	1	4
Makira	Symposiachrus	vidua	2	2	1
Makira	Symposiachrus	vidua	2	2	1
Makira	Symposiachrus	vidua	2	2	1
Makira	Symposiachrus	vidua	2	2	1
Makira	Symposiachrus	vidua	2	2	1
Makira	Symposiachrus	vidua	2	2	1
Makira	Symposiachrus	vidua	2	2	1
Makira	Symposiachrus	vidua	2	2	1
Makira	Symposiachrus	vidua	2	2	2
Makira	Symposiachrus	vidua	2	2	3
Makira	Symposiachrus	vidua	3	2	4
Makira	Symposiachrus	vidua	3	2	4
Makira	Symposiachrus	vidua	1	2	3
Makira	Symposiachrus	vidua	1	2	3
Makira	Symposiachrus	vidua	3	1	4
Makira	Symposiachrus	vidua	1	1	1
Makira	Symposiachrus	vidua	2	3	1
Makira	Symposiachrus	vidua	2	3	1
Makira	Symposiachrus	vidua	2	3	1
Makira	Symposiachrus	vidua	2	3	1
Makira	Symposiachrus	vidua	2	3	1
Makira	Symposiachrus	vidua	2	3	1
Makira	Symposiachrus	vidua	2	3	1
Makira	Symposiachrus	vidua	2	3	1
Makira	Symposiachrus	vidua	2	3	3
Makira	Symposiachrus	vidua	2	3	3
Makira	Symposiachrus	vidua	2	3	3
Makira	Symposiachrus	vidua	2	3	3
Makira	Symposiachrus	vidua	2	3	3
Makira	Symposiachrus	vidua	2	3	3
Makira	Symposiachrus	vidua	2	3	3
Makira	Symposiachrus	vidua	2	3	3
Makira	Symposiachrus	vidua	2	3	3
Makira	Symposiachrus	vidua	2	3	3
Makira	Symposiachrus	vidua	2	3	1
Makira	Symposiachrus	vidua	2	3	1
Makira	Symposiachrus	vidua	2	3	1
Makira	Symposiachrus	vidua	3	3	4
Makira	Symposiachrus	vidua	3	3	4
Makira	Symposiachrus	vidua	1	3	1
Makira	Symposiachrus	vidua	1	3	1
Makira	Symposiachrus	vidua	1	3	3
Makira	Symposiachrus	vidua	1	3	3
Makira	Symposiachrus	vidua	1	3	3
Makira	Symposiachrus	vidua	1	3	3
Makira	Symposiachrus	vidua	1	3	3
Choiseul	Zosterops	metcalfii	1	3	3
Choiseul	Zosterops	metcalfii	1	1	2
Choiseul	Zosterops	metcalfii	1	1	3
Choiseul	Zosterops	metcalfii	1	1	3
Choiseul	Zosterops	metcalfii	1	1	3
Choiseul	Zosterops	metcalfii	1	2	3
Choiseul	Zosterops	metcalfii	1	2	3
Choiseul	Zosterops	metcalfii	1	2	3
Choiseul	Zosterops	metcalfii	1	2	3
Choiseul	Zosterops	metcalfii	1	2	3
Choiseul	Zosterops	metcalfii	1	2	3
Choiseul	Zosterops	metcalfii	2	3	3
Choiseul	Zosterops	metcalfii	2	3	1
Choiseul	Zosterops	metcalfii	1	3	1
Choiseul	Zosterops	metcalfii	1	3	1
Choiseul	Zosterops	metcalfii	1	3	2
Choiseul	Zosterops	metcalfii	1	3	3
Choiseul	Zosterops	metcalfii	1	3	3
Choiseul	Zosterops	metcalfii	1	3	3
Choiseul	Zosterops	metcalfii	1	3	3
Choiseul	Zosterops	metcalfii	1	3	3
Choiseul	Zosterops	metcalfii	1	3	3
Choiseul	Zosterops	metcalfii	1	3	3
Choiseul	Zosterops	metcalfii	1	3	3
Choiseul	Zosterops	metcalfii	1	3	3
Choiseul	Zosterops	metcalfii	1	3	3
Choiseul	Zosterops	metcalfii	1	3	3
Choiseul	Zosterops	metcalfii	1	3	3
Choiseul	Zosterops	metcalfii	1	3	3
Choiseul	Zosterops	metcalfii	1	3	3
Choiseul	Zosterops	metcalfii	1	3	3
Choiseul	Zosterops	metcalfii	1	3	3
Choiseul	Zosterops	metcalfii	1	3	3
Choiseul	Zosterops	metcalfii	1	3	3
Choiseul	Zosterops	metcalfii	1	3	3
Choiseul	Zosterops	metcalfii	1	3	3
Choiseul	Zosterops	metcalfii	1	3	3
Choiseul	Zosterops	metcalfii	1	3	1
Choiseul	Zosterops	metcalfii	1	3	1
Choiseul	Zosterops	metcalfii	1	3	1
Kolombangara	Zosterops	rendovae	1	3	2
Kolombangara	Zosterops	rendovae	1	3	2
Kolombangara	Zosterops	rendovae	1	3	3
Kolombangara	Zosterops	rendovae	1	3	3
Kolombangara	Zosterops	rendovae	1	3	3
Kolombangara	Zosterops	rendovae	1	3	3
Kolombangara	Zosterops	rendovae	1	3	3
Kolombangara	Zosterops	rendovae	1	3	3
Kolombangara	Zosterops	rendovae	1	3	3
Kolombangara	Zosterops	rendovae	1	3	3
Kolombangara	Zosterops	rendovae	1	3	3
Kolombangara	Zosterops	rendovae	1	3	3
Kolombangara	Zosterops	rendovae	1	3	3
Kolombangara	Zosterops	rendovae	1	3	3
Kolombangara	Zosterops	rendovae	1	3	3
Kolombangara	Zosterops	rendovae	1	1	2
Kolombangara	Zosterops	rendovae	1	1	NA
Kolombangara	Zosterops	rendovae	1	1	3
Kolombangara	Zosterops	rendovae	1	1	3
Kolombangara	Zosterops	rendovae	1	1	3
Kolombangara	Zosterops	rendovae	1	1	3
Kolombangara	Zosterops	rendovae	1	1	3
Kolombangara	Zosterops	rendovae	1	1	3
Kolombangara	Zosterops	rendovae	1	1	3
Kolombangara	Zosterops	rendovae	1	1	1
Kolombangara	Zosterops	rendovae	1	1	1
Kolombangara	Zosterops	rendovae	1	2	1
Kolombangara	Zosterops	rendovae	1	2	1
Kolombangara	Zosterops	rendovae	1	2	1
Kolombangara	Zosterops	rendovae	1	2	1
Kolombangara	Zosterops	rendovae	1	2	1
Kolombangara	Zosterops	rendovae	1	2	2
Kolombangara	Zosterops	rendovae	1	2	2
Kolombangara	Zosterops	rendovae	1	2	2
Kolombangara	Zosterops	rendovae	1	2	2
Kolombangara	Zosterops	rendovae	1	2	3
Kolombangara	Zosterops	rendovae	1	2	3
Kolombangara	Zosterops	rendovae	1	2	3
Kolombangara	Zosterops	rendovae	1	2	3
Kolombangara	Zosterops	rendovae	1	2	3
Kolombangara	Zosterops	rendovae	1	2	3
Kolombangara	Zosterops	rendovae	1	2	3
Kolombangara	Zosterops	rendovae	1	2	3
Kolombangara	Zosterops	rendovae	1	2	3
Kolombangara	Zosterops	rendovae	1	2	3
Kolombangara	Zosterops	rendovae	1	2	3
Kolombangara	Zosterops	rendovae	1	2	3
Kolombangara	Zosterops	rendovae	1	2	3
Kolombangara	Zosterops	rendovae	1	2	3
Kolombangara	Zosterops	rendovae	1	2	3
Kolombangara	Zosterops	rendovae	1	2	3
Kolombangara	Zosterops	rendovae	1	2	3
Kolombangara	Zosterops	rendovae	1	2	3
Kolombangara	Zosterops	rendovae	1	2	3
Kolombangara	Zosterops	rendovae	1	2	3
Kolombangara	Zosterops	rendovae	1	2	3
Kolombangara	Zosterops	rendovae	1	2	3
Kolombangara	Zosterops	rendovae	1	2	3
Kolombangara	Zosterops	rendovae	1	2	3
Kolombangara	Zosterops	rendovae	1	2	3
Kolombangara	Zosterops	rendovae	1	2	3
Kolombangara	Zosterops	rendovae	1	1	1
Kolombangara	Zosterops	rendovae	1	1	3
Kolombangara	Zosterops	rendovae	1	1	3
Kolombangara	Zosterops	rendovae	1	1	3
Kolombangara	Zosterops	rendovae	1	1	3
Kolombangara	Zosterops	rendovae	1	1	3
Kolombangara	Zosterops	rendovae	1	1	3
Kolombangara	Zosterops	rendovae	1	1	1
Kolombangara	Zosterops	rendovae	3	1	3
Kolombangara	Zosterops	rendovae	1	3	2
Kolombangara	Zosterops	rendovae	1	3	2
Kolombangara	Zosterops	rendovae	1	3	3
Kolombangara	Zosterops	rendovae	1	3	3
Kolombangara	Zosterops	rendovae	1	3	3
Kolombangara	Zosterops	rendovae	1	3	3
Kolombangara	Zosterops	rendovae	1	3	3
Kolombangara	Zosterops	rendovae	1	3	3
Kolombangara	Zosterops	rendovae	1	3	3
Kolombangara	Zosterops	rendovae	1	3	3
Kolombangara	Zosterops	rendovae	1	3	3
Kolombangara	Zosterops	rendovae	1	3	1
Vangunu	Zosterops	rendovae	1	3	3
Vangunu	Zosterops	rendovae	1	3	3
Vangunu	Zosterops	rendovae	1	3	3
Vangunu	Zosterops	rendovae	1	3	3
Vangunu	Zosterops	rendovae	1	3	3
Vangunu	Zosterops	rendovae	1	3	3
Vangunu	Zosterops	rendovae	1	3	3
Vangunu	Zosterops	rendovae	1	3	3
Vangunu	Zosterops	rendovae	1	3	3
Vangunu	Zosterops	rendovae	1	3	3
Vangunu	Zosterops	rendovae	1	3	3
Vangunu	Zosterops	rendovae	1	3	3
Vangunu	Zosterops	rendovae	1	3	3
Vangunu	Zosterops	rendovae	1	3	3
Vangunu	Zosterops	rendovae	1	3	3
Vangunu	Zosterops	rendovae	1	3	3
Vangunu	Zosterops	rendovae	1	1	1
Vangunu	Zosterops	rendovae	1	1	3
Vangunu	Zosterops	rendovae	1	1	3
Vangunu	Zosterops	rendovae	1	1	3
Vangunu	Zosterops	rendovae	2	2	3
Vangunu	Zosterops	rendovae	3	2	4
Vangunu	Zosterops	rendovae	1	2	1
Vangunu	Zosterops	rendovae	1	2	1
Vangunu	Zosterops	rendovae	1	2	3
Vangunu	Zosterops	rendovae	1	2	3
Vangunu	Zosterops	rendovae	1	2	3
Vangunu	Zosterops	rendovae	1	2	3
Vangunu	Zosterops	rendovae	1	2	3
Vangunu	Zosterops	rendovae	1	2	3
Vangunu	Zosterops	rendovae	1	2	3
Vangunu	Zosterops	rendovae	1	2	3
Vangunu	Zosterops	rendovae	1	2	3
Vangunu	Zosterops	rendovae	1	2	3
Vangunu	Zosterops	rendovae	1	2	3
Vangunu	Zosterops	rendovae	1	2	3
Vangunu	Zosterops	rendovae	1	2	3
Vangunu	Zosterops	rendovae	1	2	3
Vangunu	Zosterops	rendovae	1	2	3
Vangunu	Zosterops	rendovae	1	2	3
Vangunu	Zosterops	rendovae	1	2	3
Vangunu	Zosterops	rendovae	1	2	3
Vangunu	Zosterops	rendovae	1	2	3
Vangunu	Zosterops	rendovae	1	2	3
Vangunu	Zosterops	rendovae	1	2	3
Vangunu	Zosterops	rendovae	1	2	3
Vangunu	Zosterops	rendovae	1	2	3
Vangunu	Zosterops	rendovae	1	2	3
Vangunu	Zosterops	rendovae	1	2	3
Vangunu	Zosterops	rendovae	1	1	1
Vangunu	Zosterops	rendovae	1	1	1
Vangunu	Zosterops	rendovae	1	1	1
Vangunu	Zosterops	rendovae	1	1	1
Vangunu	Zosterops	rendovae	1	1	2
Vangunu	Zosterops	rendovae	1	1	2
Vangunu	Zosterops	rendovae	1	1	2
Vangunu	Zosterops	rendovae	1	1	3
Vangunu	Zosterops	rendovae	1	1	3
Vangunu	Zosterops	rendovae	1	1	3
Vangunu	Zosterops	rendovae	1	1	3
Vangunu	Zosterops	rendovae	1	1	3
Vangunu	Zosterops	rendovae	1	1	3
Vangunu	Zosterops	rendovae	1	1	3
Vangunu	Zosterops	rendovae	1	1	3
Vangunu	Zosterops	rendovae	1	1	3
Vangunu	Zosterops	rendovae	1	1	3
Makira	Zosterops	ugiensis	1	3	3
Makira	Zosterops	ugiensis	1	3	1
Makira	Zosterops	ugiensis	1	2	1
Makira	Zosterops	ugiensis	1	3	1
Makira	Zosterops	ugiensis	1	3	2
Makira	Zosterops	ugiensis	1	3	2
Makira	Zosterops	ugiensis	1	3	3
Makira	Zosterops	ugiensis	1	3	3
Makira	Zosterops	ugiensis	1	3	3
Makira	Zosterops	ugiensis	1	3	3
Makira	Zosterops	ugiensis	1	3	3
Makira	Zosterops	ugiensis	1	3	3
Makira	Zosterops	ugiensis	1	3	3
Makira	Zosterops	ugiensis	1	3	3
Makira	Zosterops	ugiensis	1	3	3
Makira	Zosterops	ugiensis	1	3	3
Makira	Zosterops	ugiensis	1	3	3
Makira	Zosterops	ugiensis	1	3	3
Makira	Zosterops	ugiensis	1	3	3
Makira	Zosterops	ugiensis	1	3	3
Makira	Zosterops	ugiensis	1	3	3
